# Supplementary material for: Conventionally used reference genes are not outstanding for normalization of gene expression in human cancer research
Source: BMC Bioinformatics. 2019 May 29;20(Suppl 10):245. doi: 10.1186/s12859-019-2809-2 (PMC6538551; doi:10.1186/s12859-019-2809-2)
Supplement: Supplementary file 3 — Table S2. Gene expression variability of commonly used and experimentally selected reference genes in each cancerous and normal group. (XLSX 24 kb) [file 12859_2019_2809_MOESM3_ESM.xlsx]

## Sheet: Supplementary_table_S2.txt
	Supplementary Table S2
	Commonly used reference genes							Experimentally selected reference genes
	In cancer only data (n=9,364)			In normal only data (n=664)				In cancer only data (n=9,364)			In normal only data (n=664)
	Gene name	Mean	CV	Gene name	Mean	CV		Gene name	Mean	CV	Gene name	Mean	CV
	ACTB	4739.81	0.446769	ACTB	4327.85	0.500498		CTBP1	116.405	0.384541	CTBP1	87.5689	0.277463
	PGAM1	244.624	0.561263	PGAM1	171.613	0.420853		FAU	1404.04	0.385453	FAU	1224.62	0.381543
	ALDOA	1615.89	0.567198	ALDOA	1016.74	0.649671		RPS13	1574.92	0.429959	RPS13	1514.34	0.43328
	TUBA1B	1007.98	0.608641	TUBA1B	503.487	0.575912		PUM1	35.0806	0.432208	PUM1	35.0246	0.437061
	HPRT1	47.0113	0.631047	HPRT1	32.2926	0.52393		UBC	1324.89	0.432599	UBC	1251.73	0.415359
	GAPDH	5659.85	0.653234	GAPDH	2422.04	0.564649		RPS11	3999.54	0.440859	RPS11	3527.27	0.43637
	PGK1	374.246	0.69732	PGK1	244.262	0.468826		ACTB	4739.81	0.446769	ACTB	4327.85	0.500498
	B2M	5062.35	0.698467	B2M	5362.77	0.659974		TBP	5.80337	0.448632	TBP	4.06868	0.361313
	LDHA	590.717	0.789108	LDHA	352.712	0.504522		SF3A1	45.5159	0.451753	SF3A1	47.061	0.373674
	PFKP	96.865	1.01787	PFKP	56.4999	0.947281		RPS23	300.765	0.454016	RPS23	277.703	0.43798
	VIM	1409.13	1.19525	VIM	1345.15	0.892079		MRPL19	34.2463	0.462009	MRPL19	32.2546	0.433496
	G6PD	66.049	1.37769	G6PD	35.8718	0.800242		RPS14	2812.83	0.469961	RPS14	2603.68	0.473566
								IPO8	21.0773	0.481986	IPO8	23.5289	0.381743
								RPS9	2137.56	0.504794	RPS9	1888.41	0.433583
								PES1	68.3428	0.514219	PES1	43.4045	0.414179
								RPLP0	1906.41	0.516037	RPLP0	1338.83	0.504119
								HUWE1	69.6251	0.537822	HUWE1	60.0413	0.43538
								HMBS	28.8046	0.541719	HMBS	17.652	0.35964
								HSP90AB1	568.203	0.55282	HSP90AB1	277.576	0.408089
								POLR2A	60.6483	0.561024	POLR2A	61.2285	0.456046
								PPIA	192.33	0.573788	PPIA	116.716	0.298088
								EEF1A1	1612.46	0.605073	EEF1A1	1147.96	0.439644
								HPRT1	47.0113	0.631047	HPRT1	32.2926	0.52393
								SDHA	103.029	0.641652	SDHA	113.387	0.576553
								GAPDH	5659.85	0.653234	GAPDH	2422.04	0.564649
								YWHAZ	501.104	0.653237	YWHAZ	342.548	0.464684
								RPS18	5109.11	0.659974	RPS18	4351.38	0.61906
								B2M	5062.35	0.698467	B2M	5362.77	0.659974
								CASC3	45.7215	0.819028	CASC3	44.3762	0.476841
								ALAS1	52.2568	1.19208	ALAS1	78.0261	1.41004
								YAP1	67.6479	1.54087	YAP1	32.2911	0.549552
