# Supplementary material for: Conventionally used reference genes are not outstanding for normalization of gene expression in human cancer research
Source: BMC Bioinformatics. 2019 May 29;20(Suppl 10):245. doi: 10.1186/s12859-019-2809-2 (PMC6538551; doi:10.1186/s12859-019-2809-2)
Supplement: Supplementary file 5 — Table S3. Top 20 candidate reference genes in each cancer type. (XLSX 65 kb) [file 12859_2019_2809_MOESM5_ESM.xlsx]

## Sheet: BRCA
Supplementary Table S3
	Cancer and normal data statistics				Cancer data statistics				Normal data statstics
	Gene name	CV	Mean		Gene name	CV	Mean		Gene name	CV	Mean
	PCBP1	0.213162	380.061		HNRNPL	0.213225	256.93		COPS7A	0.0915115	67.904
	TARDBP	0.226898	72.698		PCBP1	0.216229	384.201		SRP68	0.0951707	71.5087
	HNRNPL	0.226955	250.47		PTBP1	0.222083	160.978		SSU72	0.0975236	146.675
	SF1	0.228291	141.723		HNRNPC	0.222778	470.421		EMC4	0.0975263	129.354
	UBR4	0.233869	83.5666		TARDBP	0.228145	73.2602		PPP1R7	0.10046	82.3828
	SNX17	0.236179	106.757		SF1	0.229324	140.652		PSMF1	0.104918	72.1563
	HNRNPC	0.239921	457.988		UBR4	0.240201	83.6538		EIF2S2	0.108174	45.1592
	DNAJC8	0.241771	91.0877		SNX17	0.243147	106.818		CWC15	0.109444	45.8757
	PFDN1	0.246878	87.6437		NRF1	0.244127	9.99189		MRPL16	0.110137	52.4374
	PTBP1	0.248037	155.723		DNAJC8	0.250785	90.3719		MRPS22	0.111777	43.4137
	NRF1	0.248625	10.0846		SFRS3	0.252197	159.003		NSFL1C	0.112002	42.4529
	DULLARD	0.250912	91.3019		DHX9	0.253746	137.647		PCBP1	0.11342	339.687
	PPP1R7	0.25213	97.4383		PPP1R7	0.254156	98.9822		C1orf128	0.11386	57.9693
	SFRS3	0.252814	159.302		PFDN1	0.255523	87.9745		TERF2IP	0.114713	74.088
	C9orf78	0.253742	68.9517		C9orf78	0.257624	69.359		DRG1	0.115563	74.4114
	COX7A2L	0.255995	166.896		DULLARD	0.258161	90.9291		PTPMT1	0.115675	24.004
	CIAO1	0.258339	40.59		RBM14	0.258682	18.2807		C9orf123	0.115732	24.7561
	EIF2B4	0.259147	43.8806		DYNLL1	0.260236	605.482		RER1	0.115746	64.0724
	ACTR1A	0.260511	82.4164		SFRS7	0.260647	73.4975		PFDN1	0.115758	84.4172
	MMS19	0.261765	39.4053		EIF2B4	0.26072	44.5041		COMMD9	0.115903	22.2065

## Sheet: COAD
Supplementary Table S3
	Cancer and normal data statistics				Cancer data statistics				Normal data statstics
	Gene name	CV	Mean		Gene name	CV	Mean		Gene name	CV	Mean
	HNRNPL	0.195266	256.748		HNRNPL	0.186106	261.62		VPS4A	0.0756421	80.4737
	SDHAF2	0.20536	44.0737		DCTN2	0.194934	110.15		RHOA	0.0796444	491.779
	EIF2B1	0.205469	45.3396		GORASP2	0.205141	94.6172		STUB1	0.0803325	76.8568
	DCTN2	0.206113	113.069		EIF2B1	0.20544	45.8821		PPP1R7	0.0811249	84.971
	C19orf62	0.209892	81.6193		ZNF207	0.210921	109.186		UBE2Z	0.0837731	55.0833
	GORASP2	0.210294	93.1079		CIAO1	0.21119	36.2153		VTI1B	0.0838696	96.304
	DYNLL1	0.21163	507.374		SDHAF2	0.211347	44.1056		TRAPPC1	0.0848594	155.307
	SNX17	0.212109	88.2758		C19orf62	0.21406	82.0957		RAB7A	0.085082	192.056
	DNAJB12	0.215896	24.5882		SNX17	0.216566	87.6503		WDR45L	0.085632	53.2819
	CIAO1	0.216446	35.5751		DYNLL1	0.217446	506.591		CD2BP2	0.0869416	31.9461
	MTMR14	0.217322	29.6958		ELAVL1	0.220469	25.3454		C20orf43	0.0869812	93.8734
	EIF4E2	0.219063	99.9505		MFSD5	0.220958	33.0561		SSU72	0.0873732	140.879
	ZNF207	0.220685	107.025		MTMR14	0.221816	29.5643		RAB1B	0.0881585	254.829
	PPP2R2D	0.222287	21.5668		DNAJB12	0.221944	24.5097		UBAP1	0.0883608	36.5765
	AAMP	0.223159	140.173		C1orf77	0.222196	85.2294		CAPZB	0.0886531	270.97
	HARS	0.223271	52.6019		HDAC3	0.222278	45.6118		DEDD	0.0888894	24.9749
	VPS4A	0.224872	76.402		EIF4E2	0.222857	100.002		PPP1R11	0.0896204	113.672
	ARPC4	0.224957	229.585		C19orf50	0.225197	81.9023		DLST	0.0902768	89.3813
	APH1A	0.225494	180.997		HARS	0.226571	53.002		RAB5C	0.0907497	197.87
	TMEM203	0.225804	40.4546		AAMP	0.228528	140.938		MTCH1	0.0912483	157.342

## Sheet: HNSC
Supplementary Table S3
	Cancer and normal data statistics				Cancer data statistics				Normal data statstics
	Gene name	CV	Mean		Gene name	CV	Mean		Gene name	CV	Mean
	PPP2R1A	0.242492	210.585		COPZ1	0.236631	130.415		COPS6	0.140735	80.877
	C10orf76	0.247223	17.641		TRAPPC3	0.237885	86.0737		ANAPC5	0.151715	54.8128
	TRAPPC3	0.249108	84.4235		TARDBP	0.24048	64.1794		ATP6V1E1	0.171698	104.111
	DCTN2	0.250799	130.854		ARPC3	0.240482	341.381		DRG1	0.176098	45.6698
	EIF2B4	0.25207	33.6758		PPP2R1A	0.241946	213.13		VTI1B	0.177348	57.1249
	COPZ1	0.253269	127.16		DNAJC7	0.243779	84.8005		PPP2R1A	0.178319	180.399
	DNAJC7	0.256262	82.9287		C10orf76	0.245957	17.8228		ICT1	0.180914	30.7946
	ARPC3	0.25691	334.08		ARF1	0.248949	423.486		RNF187	0.183871	55.8821
	RNF10	0.25959	68.8767		DCTN2	0.251381	132.129		PPP1R7	0.185001	75.2804
	TARDBP	0.261875	62.3688		C1orf212	0.251639	25.4335		CCT7	0.185423	157.442
	ARF1	0.261909	413.589		EIF3I	0.254275	253.865		SSU72	0.187427	122.781
	C1orf212	0.262488	24.9058		EIF2B4	0.254375	33.7596		XRCC6	0.189668	177.793
	SLC25A3	0.264575	357.258		VPS25	0.255739	92.7859		LSM3	0.190239	102.145
	EIF3I	0.265638	248.137		MFSD5	0.257539	45.0768		MKKS	0.193214	25.5005
	YIPF1	0.266517	29.7703		RNF10	0.259013	68.6944		MAPKAP1	0.193244	32.113
	VPS25	0.26673	90.9481		PPP4C	0.25912	153.53		MRPL51	0.193347	171.622
	MRPL43	0.267061	84.0394		DNAJC8	0.260454	77.292		PDAP1	0.194355	55.0603
	MFSD5	0.269772	45.1352		YIPF1	0.26099	29.9627		TSR2	0.195473	37.2187
	CAPZB	0.27453	263.804		IST1	0.262043	86.3651		C20orf43	0.195505	68.8336
	IST1	0.274733	84.3954		MRPL43	0.263047	85.1182		GPS2	0.196287	48.6028

## Sheet: KIRC
Supplementary Table S3
	Cancer and normal data statistics				Cancer data statistics				Normal data statstics
	Gene name	CV	Mean		Gene name	CV	Mean		Gene name	CV	Mean
	FAM32A	0.177161	90.2918		FAM32A	0.181534	90.5346		SAP18	0.111715	134.867
	PSMD8	0.194465	143.135		COMMD9	0.189761	24.6385		PSMB7	0.115827	169.786
	COMMD9	0.194686	25.12		OTUB1	0.195349	60.4643		PRDX6	0.116206	318.239
	TRAPPC3	0.196413	65.8331		EMC4	0.195749	140.716		FAM104B	0.116739	26.9908
	UBE2L3	0.197294	56.7543		C19orf50	0.196924	77.8503		AMZ2	0.117966	67.0687
	UBE2V1	0.197531	104.381		SDHAF2	0.198429	40.0457		RAB1A	0.119905	138.953
	EMC4	0.200042	139.66		DCTN2	0.200275	113.526		MRPL9	0.119928	46.5411
	C19orf62	0.201107	63.2427		PSMD8	0.200324	143.758		FBXO7	0.120708	134.493
	C15orf24	0.202318	118.865		UBE2V1	0.201731	104.025		RAB7A	0.121052	230.949
	DCTN2	0.202352	113.868		TRAPPC3	0.201999	65.1244		PSMC2	0.121651	82.819
	GABARAP	0.204275	729.736		NHP2L1	0.202185	108.886		ESD	0.121803	176.229
	ENSA	0.204815	169.763		IST1	0.203654	109.228		POLR2C	0.121833	87.7634
	OTUB1	0.204898	61.8874		UBE2L3	0.203947	56.8256		MRPS22	0.122681	47.5846
	HNRNPL	0.205538	174.161		HNRNPL	0.204828	172.771		PSMC4	0.123452	95.3459
	PSMC3	0.20622	110.862		PA2G4	0.204899	84.1587		OBFC2B	0.124161	32.3321
	SDHAF2	0.206665	40.865		CWC15	0.20505	52.7529		CSNK2B	0.126422	180.041
	POP4	0.207337	19.0922		PSMC3	0.205419	112.809		C16orf58	0.126483	62.0547
	C20orf43	0.208278	118.477		C19orf62	0.205567	63.5448		GLOD4	0.128394	76.4665
	UFD1L	0.208461	38.0418		UBE2I	0.205721	109.861		TIMM50	0.128466	23.1
	DRG2	0.209052	28.7629		KEAP1	0.2061	48.061		PSMB4	0.129393	311.968

## Sheet: LIHC
Supplementary Table S3
	Cancer and normal data statistics				cancer data statistics				normal data statstics
	Gene name	CV	Mean		Gene name	CV	Mean		Gene name	CV	Mean
	MRPL16	0.282412	55.4004		MRPL16	0.284474	56.6099		VTN	0.115555	5050.93
	MRPL32	0.29585	63.1034		ACAD9	0.284806	32.451		SUMO1	0.117458	73.7502
	TXN2	0.309344	99.1606		EMC4	0.30173	101.376		SPR	0.121705	50.3029
	MLF2	0.309536	187.331		ABCF3	0.301749	33.447		REEP5	0.127878	52.6496
	ACAD9	0.309681	31.0145		MRPL32	0.303299	63.6631		SEPHS2	0.128678	213.174
	PSMA2	0.313729	111.458		UBE2F	0.304102	29.4221		DSTN	0.130743	85.4941
	EIF4G1	0.318084	190.97		EIF4G1	0.306162	197.991		SUMO1P3	0.131106	6.91037
	NDUFV2	0.31855	225.057		FAM32A	0.306949	70.1685		LOC653566	0.131548	35.4383
	FAM32A	0.319923	67.5791		C19orf42	0.309644	64.7941		RNF167	0.136208	75.7237
	SCYL1	0.322768	48.8485		TMEM179B	0.311948	67.082		MRPS15	0.137319	68.9432
	UBE2F	0.323817	28.1834		TXN2	0.314568	101.191		OS9	0.138194	175.18
	POLDIP2	0.325855	103.896		CHCHD8	0.314776	119.521		NUDT5	0.139322	38.6
	MTCH2	0.326812	68.9856		OXA1L	0.314926	100.676		TMEM183A	0.139574	18.1778
	OXSM	0.328652	13.527		COX17	0.315416	214.505		MRPS5	0.139675	31.1283
	MRPS18C	0.329527	30.0742		STX5	0.315424	37.742		COQ5	0.141425	27.5848
	TUFM	0.32994	154.451		PPP1R7	0.316221	61.5889		NDUFV2	0.142093	211.35
	C2orf47	0.330424	24.4022		SCYL1	0.316272	50.3348		TXN2	0.14236	83.9723
	SUMO1	0.330841	100.609		CDK5RAP1	0.316773	15.6304		AIG1	0.14308	117.099
	COX17	0.331255	205.916		POLDIP2	0.316979	107.644		MRPL16	0.14364	46.3533
	IMP3	0.332238	64.5226		PSMA2	0.318024	113.682		SRP9	0.144007	91.7948

## Sheet: LUAD
Supplementary Table S3
	Cancer and normal data statistics				Cancer data statistics				Normal data statstics
	Gene name	CV	Mean		Gene name	CV	Mean		Gene name	CV	Mean
	C19orf56	0.227808	180.838		PCBP1	0.236478	357.507		SFRS9	0.0695135	124.901
	PCBP1	0.229641	355.999		C19orf56	0.237831	179.419		SLC25A3	0.0715951	292.634
	DULLARD	0.231802	94.1202		DULLARD	0.239072	94.3657		ENSA	0.0722805	217.257
	ACTR1A	0.239813	74.4353		ACTR1A	0.247966	73.3284		COPZ1	0.0746176	131.903
	GABARAP	0.244768	592.435		SDHAF2	0.250162	53.126		FH	0.0754678	38.714
	SRP14	0.247435	279.592		HNRNPL	0.252824	231.672		XRCC6	0.0787828	209.042
	FAM32A	0.248062	84.8236		PARK7	0.253358	363.152		C22orf28	0.0808441	55.9888
	STX5	0.248409	49.5892		GABARAP	0.254178	582.914		KARS	0.0821547	83.0982
	SNX17	0.250026	104.841		HNRNPK	0.255358	299.799		PSMB2	0.0822367	127.436
	UBE2D2	0.251645	49.1965		ZNF207	0.256627	110.251		RER1	0.0827754	57.7907
	SDHAF2	0.251771	52.0082		SRP14	0.257949	279.665		C6orf153	0.0833595	37.8084
	C3orf75	0.251982	21.4064		STX5	0.258814	49.8215		TSG101	0.086412	75.0227
	SYF2	0.254162	51.5234		SFRS3	0.258842	131.353		TMX2	0.0867311	78.9767
	SFRS3	0.254439	130.221		UBE2D2	0.258856	49.7025		CHMP2A	0.0867351	188.584
	HNRNPK	0.254656	294.644		C3orf75	0.259079	21.4217		ATP5B	0.0871675	356.898
	TMEM115	0.255804	39.4206		FAM32A	0.26012	84.2758		TXNDC12	0.0871891	73.1929
	C19orf43	0.256911	161.484		SNX17	0.260453	103.824		SNF8	0.0874194	50.5449
	TUSC2	0.257316	31.2361		SYF2	0.260842	51.6693		VTI1B	0.0875206	72.1023
	PPP1R7	0.257334	91.1363		TMEM115	0.261331	38.7893		TMBIM6	0.0893444	653.824
	UBE2D3	0.258251	187.985		SPCS1	0.262467	160.4		DAZAP2	0.0896268	333.39

## Sheet: LUSC
Supplementary Table S3
	Cancer and normal data statistics				Cancer data statistics				Normal data statstics
	Gene name	CV	Mean		Gene name	CV	Mean		Gene name	CV	Mean
	ARF1	0.230479	485.027		ARF1	0.234403	490.337		RER1	0.0856232	55.649
	SPCS1	0.245813	128.311		HNRNPC	0.234813	401.914		OTUB1	0.0899587	65.3216
	SFRS3	0.249884	158.182		SFRS3	0.240299	161.787		SFRS9	0.0911452	120.817
	PPP1R7	0.249885	75.9363		RBM45	0.247634	8.37424		VTI1B	0.0952257	71.8954
	PFDN1	0.251012	69.6399		HNRNPK	0.249466	345.169		PRR13	0.100595	198.661
	QARS	0.251816	135.301		DYNLL1	0.249948	611.253		TSEN34	0.100744	46.1586
	SLC25A3	0.254256	346.709		SPCS1	0.252142	129.288		LCMT1	0.101012	27.217
	RPP14	0.254686	9.83477		SLC25A3	0.253234	353.042		PSMD4	0.101123	120.963
	STX5	0.256179	46.9611		ZNF207	0.256385	124.618		GPR108	0.101366	59.2068
	SLC25A26	0.257503	10.8433		ZNF143	0.256973	9.88977		RBM4	0.102155	114.086
	HNRNPK	0.257997	336.906		PFDN1	0.257651	68.4773		C19orf62	0.102567	63.1668
	ZNF143	0.26066	9.73637		QARS	0.258084	135.792		NHP2L1	0.102813	113.156
	RBM45	0.260755	8.15374		PPP1R7	0.259108	75.3963		FAF1	0.103014	26.9836
	TEX264	0.263033	55.7127		RPP14	0.262601	9.86044		FAM32A	0.103417	88.9934
	RNF10	0.264341	72.3339		SLC25A26	0.263258	10.6816		TRAPPC1	0.104454	186.316
	HADHA	0.264678	113.482		RHOA	0.264976	371.953		C7orf30	0.10471	36.4135
	RAF1	0.265611	50.9433		STX5	0.267149	46.8406		MRPS18A	0.104716	46.122
	SEC11A	0.265849	148.324		PPP2CA	0.26745	85.0124		COPS7A	0.104929	64.4829
	RAB5C	0.266323	170.047		AIMP1	0.267576	30.7137		DBNDD2	0.105517	77.2655
	HNRNPC	0.266409	386.397		TEX264	0.269018	54.7212		C20orf3	0.105952	89.8646

## Sheet: PRAD
Supplementary Table S3
	Cancer and normal data statistics				Cancer data statistics				Normal data statstics
	Gene name	CV	Mean		Gene name	CV	Mean		Gene name	CV	Mean
	FAM32A	0.143771	87.4365		FAM32A	0.143966	87.4688		OXA1L	0.1123	89.3079
	NHP2L1	0.15714	155.834		NHP2L1	0.156665	156.661		PSMC5	0.115771	175.055
	MCRS1	0.157541	45.7966		POLDIP2	0.15786	78.506		POLDIP2	0.116318	69.1402
	POLDIP2	0.159131	77.6205		MCRS1	0.15795	45.9638		OBFC2B	0.116423	32.7025
	LCMT1	0.160441	43.0466		LCMT1	0.159873	43.3667		MTIF3	0.117241	64.8116
	C19orf50	0.160744	78.3945		RAD23A	0.160292	128.85		CD63	0.117356	1042.42
	NAP1L4	0.161029	83.1504		DNAJC8	0.161229	78.9776		RDBP	0.121948	69.3951
	RAD23A	0.161063	128.228		C14orf119	0.161719	21.5073		MCTS1	0.123451	4.56031
	DRG1	0.164822	60.8649		C19orf50	0.162113	78.7634		PRDX1	0.123572	449.606
	C14orf119	0.166672	21.7325		NAP1L4	0.162529	82.9657		HARS	0.123831	56.5827
	CSNK2B	0.167303	201.202		CSNK2B	0.164214	203.706		CHMP2A	0.126283	245.464
	ERAL1	0.167386	48.3916		ERAL1	0.164258	48.7196		CHMP4B	0.126679	185.113
	COPZ1	0.169602	178.695		COPZ1	0.165346	180.064		C12orf10	0.126783	59.1988
	FAF1	0.170121	37.7871		DRG1	0.166751	60.9148		COPS6	0.127218	125.903
	TOMM22	0.17044	81.6671		TOMM22	0.167275	82.0871		TM2D3	0.12736	50.9999
	OTUB1	0.170836	87.8695		FAF1	0.168161	37.9787		TUSC2	0.129576	32.7127
	TRAPPC3	0.171977	78.9003		MRPS5	0.16914	42.7378		CTNNBL1	0.129749	54.3814
	EMC4	0.172187	132.256		OTUB1	0.169876	88.2442		MRPL2	0.129858	34.3258
	HARS	0.172198	55.1749		C19orf42	0.170116	126.92		SNF8	0.130093	55.5516
	PPIE	0.173571	60.0561		DCTN2	0.171151	103.913		IDH3G	0.131722	73.5382

## Sheet: THCA
Supplementary Table S3
	Cancer and normal data statistics				Cancer data statistics				Normal data statstics
	Gene name	CV	Mean		Gene name	CV	Mean		Gene name	CV	Mean
	COMMD9	0.144825	18.777		COMMD9	0.146741	18.6774		UBE2L3	0.0846429	60.8997
	TTC1	0.147185	61.7087		EIF3I	0.149814	254.616		HTRA2	0.0847464	28.031
	TPD52L2	0.151055	78.532		TTC1	0.151976	61.3456		EIF3I	0.0861316	217.762
	EMC4	0.151465	146.202		EXOSC1	0.154381	36.2071		NAP1L4	0.0870494	92.5731
	EIF3I	0.152672	250.815		EMC4	0.154442	146.159		FDPS	0.0892369	94.4954
	DULLARD	0.154334	103.898		TPD52L2	0.154644	78.4969		TTC1	0.0892816	64.866
	EXOSC1	0.155404	35.8941		ZNF706	0.156276	33.4054		RNPS1	0.0909268	109.795
	ZNF706	0.156409	33.8255		DULLARD	0.156454	104.657		ANXA11	0.0948203	102.712
	IMP4	0.156784	47.1566		IMP4	0.159013	46.9701		EIF4E2	0.0960277	59.363
	PA2G4	0.156948	80.0391		PA2G4	0.159685	79.4118		PYCR2	0.0971247	60.3234
	CDK5RAP1	0.158207	21.6531		RER1	0.160632	71.8762		STX4	0.0973744	51.3324
	RER1	0.158756	72.3298		TRAPPC3	0.161091	121.571		CHMP4B	0.0979158	196.786
	KARS	0.159771	100.253		CDK5RAP1	0.161763	21.6874		CDK9	0.0985848	37.7477
	PSMA1	0.16271	129.787		PFDN1	0.162969	99.82		UBE2I	0.0989942	118.478
	TRAPPC3	0.163172	122.246		OBFC2B	0.164172	43.0721		DNAJC1	0.100647	40.3461
	PFDN1	0.16339	98.6846		KARS	0.164181	99.7434		CDC37	0.100721	156.634
	CHMP4B	0.163396	190.526		SNRPB2	0.165914	66.1508		CTBP1	0.100821	102.636
	MAF1	0.163511	112.533		DAZAP1	0.166541	54.3196		MRPL9	0.101064	63.6009
	MRPS5	0.163587	46.378		ACTR1A	0.166787	66.0157		WBSCR22	0.101284	113.688
	SNRPB2	0.163921	66.7508		MRPS5	0.166899	46.0424		CCT7	0.101446	172.165
